# Supplementary material for: Viral introductions and return to baseline sexual behaviors maintain low-level mpox incidence in Los Angeles
Source: Nat Commun. 2026 Apr 17;17:5376. doi: 10.1038/s41467-026-71993-w (PMC13276399; doi:10.1038/s41467-026-71993-w)
Supplement: Supplementary file 4 — Source Data [file 41467_2026_71993_MOESM4_ESM.xlsx]

## Sheet: Fig1a
date	cases
2022-05-19	1
2022-05-20	0
2022-05-21	0
2022-05-22	0
2022-05-23	0
2022-05-24	0
2022-05-25	0
2022-05-26	0
2022-05-27	0
2022-05-28	0
2022-05-29	0
2022-05-30	0
2022-05-31	2
2022-06-01	0
2022-06-02	1
2022-06-03	1
2022-06-04	0
2022-06-05	0
2022-06-06	0
2022-06-07	1
2022-06-08	2
2022-06-09	1
2022-06-10	4
2022-06-11	0
2022-06-12	1
2022-06-13	6
2022-06-14	3
2022-06-15	1
2022-06-16	2
2022-06-17	4
2022-06-18	1
2022-06-19	1
2022-06-20	1
2022-06-21	2
2022-06-22	3
2022-06-23	2
2022-06-24	2
2022-06-25	6
2022-06-26	4
2022-06-27	9
2022-06-28	3
2022-06-29	1
2022-06-30	7
2022-07-01	4
2022-07-02	7
2022-07-03	6
2022-07-04	6
2022-07-05	8
2022-07-06	11
2022-07-07	10
2022-07-08	11
2022-07-09	12
2022-07-10	11
2022-07-11	29
2022-07-12	11
2022-07-13	17
2022-07-14	17
2022-07-15	20
2022-07-16	20
2022-07-17	20
2022-07-18	30
2022-07-19	28
2022-07-20	29
2022-07-21	24
2022-07-22	29
2022-07-23	25
2022-07-24	20
2022-07-25	39
2022-07-26	28
2022-07-27	35
2022-07-28	26
2022-07-29	30
2022-07-30	43
2022-07-31	26
2022-08-01	58
2022-08-02	31
2022-08-03	41
2022-08-04	36
2022-08-05	36
2022-08-06	36
2022-08-07	36
2022-08-08	42
2022-08-09	37
2022-08-10	48
2022-08-11	25
2022-08-12	37
2022-08-13	36
2022-08-14	35
2022-08-15	53
2022-08-16	32
2022-08-17	29
2022-08-18	30
2022-08-19	33
2022-08-20	41
2022-08-21	31
2022-08-22	33
2022-08-23	25
2022-08-24	16
2022-08-25	30
2022-08-26	30
2022-08-27	23
2022-08-28	23
2022-08-29	25
2022-08-30	23
2022-08-31	22
2022-09-01	18
2022-09-02	19
2022-09-03	19
2022-09-04	18
2022-09-05	18
2022-09-06	15
2022-09-07	19
2022-09-08	26
2022-09-09	15
2022-09-10	15
2022-09-11	10
2022-09-12	20
2022-09-13	16
2022-09-14	9
2022-09-15	17
2022-09-16	16
2022-09-17	12
2022-09-18	6
2022-09-19	11
2022-09-20	10
2022-09-21	9
2022-09-22	8
2022-09-23	8
2022-09-24	2
2022-09-25	6
2022-09-26	8
2022-09-27	10
2022-09-28	7
2022-09-29	3
2022-09-30	5
2022-10-01	4
2022-10-02	4
2022-10-03	6
2022-10-04	4
2022-10-05	7
2022-10-06	5
2022-10-07	7
2022-10-08	2
2022-10-09	4
2022-10-10	3
2022-10-11	3
2022-10-12	6
2022-10-13	2
2022-10-14	3
2022-10-15	6
2022-10-16	1
2022-10-17	7
2022-10-18	2
2022-10-19	3
2022-10-20	4
2022-10-21	3
2022-10-22	3
2022-10-23	3
2022-10-24	2
2022-10-25	7
2022-10-26	1
2022-10-27	3
2022-10-28	1
2022-10-29	0
2022-10-30	4
2022-10-31	3
2022-11-01	1
2022-11-02	1
2022-11-03	1
2022-11-04	1
2022-11-05	1
2022-11-06	0
2022-11-07	6
2022-11-08	0
2022-11-09	1
2022-11-10	1
2022-11-11	0
2022-11-12	0
2022-11-13	1
2022-11-14	1
2022-11-15	2
2022-11-16	1
2022-11-17	0
2022-11-18	1
2022-11-19	1
2022-11-20	1
2022-11-21	0
2022-11-22	0
2022-11-23	1
2022-11-24	1
2022-11-25	1
2022-11-26	0
2022-11-27	0
2022-11-28	4
2022-11-29	3
2022-11-30	0
2022-12-01	3
2022-12-02	2
2022-12-03	2
2022-12-04	0
2022-12-05	2
2022-12-06	0
2022-12-07	1
2022-12-08	0
2022-12-09	2
2022-12-10	0
2022-12-11	0
2022-12-12	2
2022-12-13	1
2022-12-14	1
2022-12-15	1
2022-12-16	0
2022-12-17	1
2022-12-18	0
2022-12-19	1
2022-12-20	1
2022-12-21	0
2022-12-22	0
2022-12-23	0
2022-12-24	0
2022-12-25	0
2022-12-26	3
2022-12-27	0
2022-12-28	0
2022-12-29	0
2022-12-30	1
2022-12-31	0
2023-01-01	0
2023-01-02	1
2023-01-03	0
2023-01-04	0
2023-01-05	1
2023-01-06	0
2023-01-07	0
2023-01-08	1
2023-01-09	0
2023-01-10	0
2023-01-11	0
2023-01-12	0
2023-01-13	1
2023-01-14	1
2023-01-15	0
2023-01-16	0
2023-01-17	0
2023-01-18	1
2023-01-19	0
2023-01-20	0
2023-01-21	0
2023-01-22	1
2023-01-23	0
2023-01-24	0
2023-01-25	0
2023-01-26	0
2023-01-27	1
2023-01-28	1
2023-01-29	0
2023-01-30	0
2023-01-31	0
2023-02-01	0
2023-02-02	0
2023-02-03	0
2023-02-04	0
2023-02-05	0
2023-02-06	0
2023-02-07	0
2023-02-08	1
2023-02-09	0
2023-02-10	0
2023-02-11	0
2023-02-12	0
2023-02-13	0
2023-02-14	0
2023-02-15	0
2023-02-16	0
2023-02-17	0
2023-02-18	0
2023-02-19	0
2023-02-20	0
2023-02-21	0
2023-02-22	2
2023-02-23	0
2023-02-24	0
2023-02-25	0
2023-02-26	0
2023-02-27	0
2023-02-28	0
2023-03-01	0
2023-03-02	0
2023-03-03	0
2023-03-04	0
2023-03-05	0
2023-03-06	0
2023-03-07	0
2023-03-08	1
2023-03-09	0
2023-03-10	0
2023-03-11	0
2023-03-12	0
2023-03-13	0
2023-03-14	0
2023-03-15	0
2023-03-16	0
2023-03-17	0
2023-03-18	0
2023-03-19	0
2023-03-20	0
2023-03-21	0
2023-03-22	0
2023-03-23	0
2023-03-24	0
2023-03-25	0
2023-03-26	0
2023-03-27	0
2023-03-28	0
2023-03-29	0
2023-03-30	0
2023-03-31	0
2023-04-01	0
2023-04-02	0
2023-04-03	0
2023-04-04	0
2023-04-05	0
2023-04-06	0
2023-04-07	0
2023-04-08	0
2023-04-09	0
2023-04-10	0
2023-04-11	0
2023-04-12	1
2023-04-13	0
2023-04-14	1
2023-04-15	1
2023-04-16	0
2023-04-17	0
2023-04-18	0
2023-04-19	0
2023-04-20	0
2023-04-21	0
2023-04-22	0
2023-04-23	0
2023-04-24	0
2023-04-25	0
2023-04-26	0
2023-04-27	0
2023-04-28	0
2023-04-29	0
2023-04-30	0
2023-05-01	0
2023-05-02	0
2023-05-03	0
2023-05-04	1
2023-05-05	0
2023-05-06	0
2023-05-07	0
2023-05-08	0
2023-05-09	0
2023-05-10	0
2023-05-11	0
2023-05-12	0
2023-05-13	0
2023-05-14	0
2023-05-15	0
2023-05-16	0
2023-05-17	0
2023-05-18	0
2023-05-19	0
2023-05-20	0
2023-05-21	0
2023-05-22	0
2023-05-23	1
2023-05-24	2
2023-05-25	0
2023-05-26	0
2023-05-27	0
2023-05-28	0
2023-05-29	0
2023-05-30	0
2023-05-31	0
2023-06-01	0
2023-06-02	0
2023-06-03	0
2023-06-04	1
2023-06-05	0
2023-06-06	0
2023-06-07	1
2023-06-08	0
2023-06-09	0
2023-06-10	2
2023-06-11	0
2023-06-12	1
2023-06-13	0
2023-06-14	3
2023-06-15	0
2023-06-16	4
2023-06-17	0
2023-06-18	2
2023-06-19	1
2023-06-20	0
2023-06-21	1
2023-06-22	0
2023-06-23	0
2023-06-24	0
2023-06-25	2
2023-06-26	2
2023-06-27	2
2023-06-28	1
2023-06-29	1
2023-06-30	0
2023-07-01	0
2023-07-02	1
2023-07-03	0
2023-07-04	0
2023-07-05	0
2023-07-06	1
2023-07-07	0
2023-07-08	0
2023-07-09	0
2023-07-10	0
2023-07-11	0
2023-07-12	0
2023-07-13	0
2023-07-14	2
2023-07-15	1
2023-07-16	0
2023-07-17	0
2023-07-18	0
2023-07-19	3
2023-07-20	0
2023-07-21	0
2023-07-22	0
2023-07-23	1
2023-07-24	1
2023-07-25	1
2023-07-26	1
2023-07-27	2
2023-07-28	1
2023-07-29	0
2023-07-30	0
2023-07-31	1
2023-08-01	1
2023-08-02	2
2023-08-03	0
2023-08-04	2
2023-08-05	1
2023-08-06	0
2023-08-07	0
2023-08-08	1
2023-08-09	2
2023-08-10	0
2023-08-11	1
2023-08-12	0
2023-08-13	1
2023-08-14	0
2023-08-15	0
2023-08-16	0
2023-08-17	1
2023-08-18	1
2023-08-19	0
2023-08-20	0
2023-08-21	0
2023-08-22	0
2023-08-23	2
2023-08-24	0
2023-08-25	0
2023-08-26	0
2023-08-27	0
2023-08-28	2
2023-08-29	0
2023-08-30	0
2023-08-31	0
2023-09-01	0
2023-09-02	0
2023-09-03	0
2023-09-04	0
2023-09-05	0
2023-09-06	0
2023-09-07	0
2023-09-08	0
2023-09-09	0
2023-09-10	0
2023-09-11	1
2023-09-12	1
2023-09-13	0
2023-09-14	0
2023-09-15	0
2023-09-16	0
2023-09-17	0
2023-09-18	0
2023-09-19	1
2023-09-20	0
2023-09-21	0
2023-09-22	1
2023-09-23	0
2023-09-24	0
2023-09-25	1
2023-09-26	0
2023-09-27	0
2023-09-28	0
2023-09-29	0
2023-09-30	0
2023-10-01	1
2023-10-02	1
2023-10-03	0
2023-10-04	0
2023-10-05	0
2023-10-06	0
2023-10-07	1
2023-10-08	0
2023-10-09	0
2023-10-10	0
2023-10-11	0
2023-10-12	1
2023-10-13	1
2023-10-14	2
2023-10-15	0
2023-10-16	1
2023-10-17	0
2023-10-18	0
2023-10-19	0
2023-10-20	2
2023-10-21	2
2023-10-22	1
2023-10-23	0
2023-10-24	0
2023-10-25	0
2023-10-26	0
2023-10-27	0
2023-10-28	0
2023-10-29	0
2023-10-30	0
2023-10-31	0
2023-11-01	1
2023-11-02	0
2023-11-03	0
2023-11-04	1
2023-11-05	1
2023-11-06	0
2023-11-07	0
2023-11-08	0
2023-11-09	0
2023-11-10	0
2023-11-11	0
2023-11-12	0
2023-11-13	1
2023-11-14	1
2023-11-15	0
2023-11-16	0
2023-11-17	1
2023-11-18	1
2023-11-19	1
2023-11-20	0
2023-11-21	0
2023-11-22	0
2023-11-23	1
2023-11-24	0
2023-11-25	0
2023-11-26	0
2023-11-27	0
2023-11-28	0
2023-11-29	0
2023-11-30	0
2023-12-01	0
2023-12-02	0
2023-12-03	1
2023-12-04	1
2023-12-05	1
2023-12-06	0
2023-12-07	1
2023-12-08	1
2023-12-09	0
2023-12-10	0
2023-12-11	0
2023-12-12	0
2023-12-13	0
2023-12-14	0
2023-12-15	0
2023-12-16	0
2023-12-17	1
2023-12-18	1
2023-12-19	0
2023-12-20	1
2023-12-21	2
2023-12-22	0
2023-12-23	0
2023-12-24	0
2023-12-25	0
2023-12-26	0
2023-12-27	0
2023-12-28	0
2023-12-29	1
2023-12-30	1
2023-12-31	0
2024-01-01	0
2024-01-02	2
2024-01-03	1
2024-01-04	1
2024-01-05	1
2024-01-06	1
2024-01-07	1
2024-01-08	0
2024-01-09	0
2024-01-10	0
2024-01-11	0
2024-01-12	0
2024-01-13	2
2024-01-14	1
2024-01-15	2
2024-01-16	1
2024-01-17	1
2024-01-18	1
2024-01-19	0
2024-01-20	0
2024-01-21	0
2024-01-22	0
2024-01-23	0
2024-01-24	0
2024-01-25	0
2024-01-26	0
2024-01-27	0
2024-01-28	0
2024-01-29	3
2024-01-30	1
2024-01-31	0
2024-02-01	0
2024-02-02	0
2024-02-03	1
2024-02-04	0
2024-02-05	0
2024-02-06	0
2024-02-07	1
2024-02-08	0
2024-02-09	0
2024-02-10	0
2024-02-11	0
2024-02-12	0
2024-02-13	0
2024-02-14	1
2024-02-15	0
2024-02-16	0
2024-02-17	1
2024-02-18	0
2024-02-19	1
2024-02-20	0
2024-02-21	0
2024-02-22	0
2024-02-23	0
2024-02-24	0
2024-02-25	0
2024-02-26	1
2024-02-27	0
2024-02-28	0
2024-02-29	0
2024-03-01	1
2024-03-02	0
2024-03-03	0
2024-03-04	0
2024-03-05	0
2024-03-06	0
2024-03-07	0
2024-03-08	0
2024-03-09	0
2024-03-10	0
2024-03-11	0
2024-03-12	0
2024-03-13	0
2024-03-14	0
2024-03-15	0
2024-03-16	0
2024-03-17	0
2024-03-18	0
2024-03-19	0
2024-03-20	0
2024-03-21	0
2024-03-22	0
2024-03-23	0
2024-03-24	0
2024-03-25	0
2024-03-26	0
2024-03-27	0
2024-03-28	1
2024-03-29	0
2024-03-30	1
2024-03-31	0
2024-04-01	0
2024-04-02	0
2024-04-03	1
2024-04-04	0
2024-04-05	0
2024-04-06	0
2024-04-07	0
2024-04-08	0
2024-04-09	0
2024-04-10	0
2024-04-11	0
2024-04-12	1
2024-04-13	0
2024-04-14	1
2024-04-15	0
2024-04-16	0
2024-04-17	1
2024-04-18	0
2024-04-19	1
2024-04-20	1
2024-04-21	0
2024-04-22	0
2024-04-23	1
2024-04-24	0
2024-04-25	0
2024-04-26	0
2024-04-27	0
2024-04-28	0
2024-04-29	0
2024-04-30	0
2024-05-01	0
2024-05-02	0
2024-05-03	0
2024-05-04	0
2024-05-05	0
2024-05-06	0
2024-05-07	0
2024-05-08	0
2024-05-09	0
2024-05-10	0
2024-05-11	0
2024-05-12	0
2024-05-13	2
2024-05-14	0
2024-05-15	0
2024-05-16	0
2024-05-17	0
2024-05-18	1
2024-05-19	0
2024-05-20	2
2024-05-21	0
2024-05-22	1
2024-05-23	1
2024-05-24	0
2024-05-25	1
2024-05-26	0
2024-05-27	0
2024-05-28	1
2024-05-29	0
2024-05-30	2
2024-05-31	1
2024-06-01	0
2024-06-02	2
2024-06-03	1
2024-06-04	0
2024-06-05	2
2024-06-06	0
2024-06-07	0
2024-06-08	0
2024-06-09	1
2024-06-10	0
2024-06-11	2
2024-06-12	0
2024-06-13	0
2024-06-14	0
2024-06-15	3
2024-06-16	1
2024-06-17	0
2024-06-18	1
2024-06-19	0
2024-06-20	0
2024-06-21	1
2024-06-22	1
2024-06-23	2
2024-06-24	2
2024-06-25	0
2024-06-26	0
2024-06-27	0
2024-06-28	0
2024-06-29	0
2024-06-30	0
2024-07-01	0
2024-07-02	0
2024-07-03	1
2024-07-04	1
2024-07-05	0
2024-07-06	1
2024-07-07	1
2024-07-08	0
2024-07-09	0
2024-07-10	1
2024-07-11	1
2024-07-12	0
2024-07-13	0
2024-07-14	0
2024-07-15	0
2024-07-16	2
2024-07-17	3
2024-07-18	1
2024-07-19	1
2024-07-20	0
2024-07-21	2
2024-07-22	0
2024-07-23	2
2024-07-24	1
2024-07-25	0
2024-07-26	0
2024-07-27	1
2024-07-28	0
2024-07-29	1
2024-07-30	1
2024-07-31	1
2024-08-01	3
2024-08-02	1
2024-08-03	0
2024-08-04	0
2024-08-05	0
2024-08-06	0
2024-08-07	1
2024-08-08	1
2024-08-09	0
2024-08-10	3
2024-08-11	0
2024-08-12	2
2024-08-13	3
2024-08-14	0
2024-08-15	2
2024-08-16	1
2024-08-17	1
2024-08-18	1
2024-08-19	2
2024-08-20	3
2024-08-21	2
2024-08-22	4
2024-08-23	0
2024-08-24	2
2024-08-25	1
2024-08-26	2
2024-08-27	1
2024-08-28	3
2024-08-29	3
2024-08-30	3
2024-08-31	0
2024-09-01	3
2024-09-02	0
2024-09-03	3
2024-09-04	1
2024-09-05	0
2024-09-06	4
2024-09-07	3
2024-09-08	3
2024-09-09	3
2024-09-10	1
2024-09-11	1
2024-09-12	0
2024-09-13	0
2024-09-14	1
2024-09-15	0
2024-09-16	1
2024-09-17	0
2024-09-18	0
2024-09-19	1
2024-09-20	1
2024-09-21	2
2024-09-22	3
2024-09-23	3
2024-09-24	2
2024-09-25	4
2024-09-26	1
2024-09-27	1
2024-09-28	0
2024-09-29	1
2024-09-30	3
2024-10-01	2
2024-10-02	2
2024-10-03	0
2024-10-04	0
2024-10-05	0
2024-10-06	0
2024-10-07	1
2024-10-08	3
2024-10-09	0
2024-10-10	1
2024-10-11	1
2024-10-12	0
2024-10-13	0
2024-10-14	1
2024-10-15	0
2024-10-16	2
2024-10-17	0
2024-10-18	0
2024-10-19	0
2024-10-20	0
2024-10-21	0
2024-10-22	1
2024-10-23	1
2024-10-24	1
2024-10-25	0
2024-10-26	0
2024-10-27	0
2024-10-28	0
2024-10-29	0
2024-10-30	1
2024-10-31	2
2024-11-01	1
2024-11-02	1
2024-11-03	1
2024-11-04	2
2024-11-05	0
2024-11-06	1
2024-11-07	0
2024-11-08	1
2024-11-09	0
2024-11-10	1
2024-11-11	0
2024-11-12	0
2024-11-13	0
2024-11-14	1
2024-11-15	0
2024-11-16	0
2024-11-17	0
2024-11-18	0
2024-11-19	0
2024-11-20	0
2024-11-21	1
2024-11-22	0
2024-11-23	0
2024-11-24	0
2024-11-25	0
2024-11-26	1
2024-11-27	0
2024-11-28	0
2024-11-29	0
2024-11-30	0
2024-12-01	0
2024-12-02	1
2024-12-03	0
2024-12-04	1
2024-12-05	0
2024-12-06	0
2024-12-07	0
2024-12-08	0
2024-12-09	0
2024-12-10	0
2024-12-11	1
2024-12-12	0
2024-12-13	1
2024-12-14	0
2024-12-15	0
2024-12-16	0
2024-12-17	0
2024-12-18	0
2024-12-19	0
2024-12-20	1
2024-12-21	0
2024-12-22	0
2024-12-23	1
2024-12-24	0
2024-12-25	0
2024-12-26	2
2024-12-27	0
2024-12-28	0
2024-12-29	0
2024-12-30	0
2024-12-31	0
2025-01-01	0
2025-01-02	0
2025-01-03	0

## Sheet: Fig1b
strain	cluster	location	date	lineage
OP680492	1	Los Angeles County	2022-07-12	B.1
OP615261	2	Los Angeles County	2022-07-18	B.1
OP615260	3	Los Angeles County	2022-09-27	B.1
OP539930	4	Los Angeles County	2022-08-30	B.1
OP440560	5	Los Angeles County	2022-07-26	B.1
OP580602	6	Los Angeles County	2022-08-05	B.1
OP748957	7	Los Angeles County	2022-07-14	B.1
OP440586	8	Los Angeles County	2022-07-27	B.1
OP615258	9	Los Angeles County	2022-09-26	B.1
OP615269	10	Los Angeles County	2022-07-20	B.1
OP615263	11	Los Angeles County	2022-07-17	B.1
OP680510	12	Los Angeles County	2022-07-15	B.1
OP615275	13	Los Angeles County	2022-07-20	B.1
OP680499	14	Los Angeles County	2022-07-15	B.1
OP722501	15	Los Angeles County	2022-07-15	B.1
OP580606	16	Los Angeles County	2022-07-28	B.1
OP615264	17	Los Angeles County	2022-07-15	B.1
OP680509	17	Los Angeles County	2022-10-04	B.1
OP722516	17	Los Angeles County	2022-07-13	B.1
OQ503822	18	Los Angeles County	2022-12-12	B.1
OP722511	19	Los Angeles County	2022-07-14	B.1
OP440552	20	Los Angeles County	2022-07-25	B.1
OP722505	21	Los Angeles County	2022-07-15	B.1
OP580603	22	Los Angeles County	2022-09-20	B.1
OP440548	23	Los Angeles County	2022-07-22	B.1
OP722517	23	Los Angeles County	2022-07-12	B.1
OP580593	24	Los Angeles County	2022-08-10	B.1
OP920689	25	Los Angeles County	2022-10-11	B.1
OP920687	26	Los Angeles County	2022-10-08	B.1
OP440594	27	Los Angeles County	2022-07-04	B.1
OP890545	28	Los Angeles County	2022-10-04	B.1
OQ503802	29	Los Angeles County	2022-10-28	B.1
OP920696	29	Los Angeles County	2022-11-05	B.1
OQ644780	29	Los Angeles County	2022-11-18	B.1
OP539898	29	Los Angeles County	2022-08-30	B.1
OQ330979	29	Los Angeles County	2022-12-05	B.1
OQ644781	29	Los Angeles County	2022-11-22	B.1
OP680495	30	Los Angeles County	2022-09-29	B.1
OP580588	31	Los Angeles County	2022-08-05	B.1
OP890532	32	Los Angeles County	2022-09-30	B.1
OP748946	32	Los Angeles County	2022-10-17	B.1
OQ503845	33	Los Angeles County	2023-01-30	B.1
OQ503832	33	Los Angeles County	2023-01-17	B.1
OQ503824	33	Los Angeles County	2023-01-07	B.1
OP748963	34	Los Angeles County	2022-10-13	B.1
OP539937	35	Los Angeles County	2022-08-17	B.1
OP580587	36	Los Angeles County	2022-08-05	B.1
OP615255	36	Los Angeles County	2022-07-29	B.1
OP722507	36	Los Angeles County	2022-07-18	B.1
OP440532	37	Los Angeles County	2022-07-20	B.1
OQ503791	38	Los Angeles County	2022-10-25	B.1
OP890535	38	Los Angeles County	2022-09-27	B.1
OQ503810	38	Los Angeles County	2022-09-28	B.1
OP680506	39	Los Angeles County	2022-10-04	B.1
OP920691	40	Los Angeles County	2022-10-12	B.1
OP580595	40	Los Angeles County	2022-09-22	B.1
OP680496	40	Los Angeles County	2022-10-05	B.1
OP680489	40	Los Angeles County	2022-09-30	B.1
OP890543	40	Los Angeles County	2022-09-27	B.1
OP680498	41	Los Angeles County	2022-07-15	B.1
OP539936	41	Los Angeles County	2022-08-17	B.1
OP539891	41	Los Angeles County	2022-08-22	B.1
OP440566	41	Los Angeles County	2022-07-18	B.1
OP539884	41	Los Angeles County	2022-08-26	B.1
OP539938	41	Los Angeles County	2022-08-23	B.1
OP539925	42	Los Angeles County	2022-08-19	B.1
OQ331002	43	Los Angeles County	2022-11-23	B.1
OP748965	43	Los Angeles County	2022-10-20	B.1
OP748969	43	Los Angeles County	2022-10-19	B.1
OP920678	43	Los Angeles County	2022-10-23	B.1
OP580613	44	Los Angeles County	2022-09-21	B.1
OP440600	45	Los Angeles County	2022-07-01	B.1
OP580590	46	Los Angeles County	2022-09-22	B.1
OP615265	47	Los Angeles County	2022-07-19	B.1
OP680500	48	Los Angeles County	2022-10-03	B.1
OP539897	49	Los Angeles County	2022-08-29	B.1
OP748962	50	Los Angeles County	2022-07-17	B.1
OP920679	51	Los Angeles County	2022-10-19	B.1
OQ330999	52	Los Angeles County	2022-12-19	B.1.17
OQ503816	52	Los Angeles County	2022-12-02	B.1.17
OQ503819	52	Los Angeles County	2022-12-14	B.1.17
OQ503823	52	Los Angeles County	2022-12-14	B.1.17
OQ644784	52	Los Angeles County	2023-01-08	B.1.17
OP748955	53	Los Angeles County	2022-07-18	B.1
OP580607	54	Los Angeles County	2022-08-03	B.1
OP539890	55	Los Angeles County	2022-08-24	B.1
OP539895	55	Los Angeles County	2022-08-31	B.1
OP539887	56	Los Angeles County	2022-09-01	B.1
OP539903	56	Los Angeles County	2022-08-29	B.1
OP615257	57	Los Angeles County	2022-07-27	B.1
OP442542	58	Los Angeles County	2022-08-18	B.1
OQ330970	58	Los Angeles County	2022-08-19	B.1
OP920688	59	Los Angeles County	2022-10-11	B.1
OP440587	60	Los Angeles County	2022-07-27	B.1
OP615262	61	Los Angeles County	2022-07-17	B.1
OP680490	61	Los Angeles County	2022-07-14	B.1
OP722497	61	Los Angeles County	2022-07-21	B.1
OP440551	61	Los Angeles County	2022-07-17	B.1
OP539935	61	Los Angeles County	2022-08-17	B.1
OP539889	61	Los Angeles County	2022-08-11	B.1
OP440584	61	Los Angeles County	2022-07-22	B.1
OP440596	61	Los Angeles County	2022-07-18	B.1
OP615272	61	Los Angeles County	2022-07-19	B.1
OP539921	61	Los Angeles County	2022-08-08	B.1
OP615276	61	Los Angeles County	2022-07-19	B.1
OP748967	62	Los Angeles County	2022-10-18	B.1
OP680494	63	Los Angeles County	2022-07-13	B.1
OP440599	64	Los Angeles County	2022-07-21	B.1
OP580592	65	Los Angeles County	2022-08-01	B.1
OQ503821	66	Los Angeles County	2022-12-12	B.1
OP440585	66	Los Angeles County	2022-07-20	B.1
OP920685	67	Los Angeles County	2022-10-09	B.1
OQ503779	68	Los Angeles County	2022-10-07	B.1
OP890533	69	Los Angeles County	2022-09-26	B.1
OP748950	70	Los Angeles County	2022-09-07	B.1
OP440555	71	Los Angeles County	2022-07-25	B.1
OP442559	72	Los Angeles County	2022-07-29	B.1
OP442543	73	Los Angeles County	2022-08-17	B.1
OP440537	74	Los Angeles County	2022-07-27	B.1
OP580605	75	Los Angeles County	2022-08-01	B.1
OP722513	76	Los Angeles County	2022-10-11	B.1
OQ330972	76	Los Angeles County	2022-10-18	B.1
OQ331008	77	Los Angeles County	2022-12-30	B.1
OP580601	78	Los Angeles County	2022-09-19	B.1.17
OP440562	78	Los Angeles County	2022-08-01	B.1.17
OP440533	78	Los Angeles County	2022-07-20	B.1.17
OP748959	78	Los Angeles County	2022-07-14	B.1.17
OP890547	78	Los Angeles County	2022-10-04	B.1.17
OP539905	78	Los Angeles County	2022-08-29	B.1.17
OP920686	78	Los Angeles County	2022-10-06	B.1.17
OP748968	78	Los Angeles County	2022-10-13	B.1.17
OP442552	78	Los Angeles County	2022-07-13	B.1.17
OP539888	78	Los Angeles County	2022-08-17	B.1.17
OP615259	78	Los Angeles County	2022-07-15	B.1.17
OP442539	78	Los Angeles County	2022-08-05	B.1.17
OP442546	78	Los Angeles County	2022-08-19	B.1.17
OP748945	78	Los Angeles County	2022-10-13	B.1.17
OP580612	78	Los Angeles County	2022-09-20	B.1.17
OP748948	78	Los Angeles County	2022-09-21	B.1.17
OP580598	79	Los Angeles County	2022-08-01	B.1
OQ644782	80	Los Angeles County	2023-01-10	B.1
OP890527	80	Los Angeles County	2022-10-28	B.1
OQ331004	80	Los Angeles County	2022-12-13	B.1
OP920677	81	Los Angeles County	2022-10-13	B.1
OP440559	82	Los Angeles County	2022-07-21	B.1
OQ330992	83	Los Angeles County	2022-10-21	B.1
OQ503818	84	Los Angeles County	2022-12-03	B.1
OQ503804	85	Los Angeles County	2022-10-24	B.1
OP890534	86	Los Angeles County	2022-09-27	B.1
OP440546	87	Los Angeles County	2022-07-22	B.1
OP615270	88	Los Angeles County	2022-07-19	B.1
OP442563	89	Los Angeles County	2022-07-12	B.1
OP722494	89	Los Angeles County	2022-07-13	B.1
OQ503815	90	Los Angeles County	2022-12-03	B.1.6
OQ330995	91	Los Angeles County	2022-12-10	B.1.6
OQ644785	91	Los Angeles County	2022-12-01	B.1.6
OQ503831	92	Los Angeles County	2023-01-11	D.1
OP580610	93	Los Angeles County	2022-08-10	B.1
OP442560	93	Los Angeles County	2022-08-02	B.1
OP539904	93	Los Angeles County	2022-08-29	B.1
OP748956	93	Los Angeles County	2022-07-20	B.1
OP442564	93	Los Angeles County	2022-08-02	B.1
OP680511	93	Los Angeles County	2022-07-18	B.1
OP748960	93	Los Angeles County	2022-07-20	B.1
OP442562	94	Los Angeles County	2022-07-11	B.1.14
OP539922	95	Los Angeles County	2022-08-09	B.1.14
OP722512	96	Los Angeles County	2022-10-11	B.1.18
OP748958	96	Los Angeles County	2022-07-18	B.1.18
OQ330989	97	Los Angeles County	2022-10-19	B.1.18
OQ503834	97	Los Angeles County	2022-10-02	B.1.18
OP615266	98	Los Angeles County	2022-07-19	B.1.18
PP701815	99	Los Angeles County	2024-02-26	J.1
PP507085	99	Los Angeles County	2024-02-23	J.1
PP918962	99	Los Angeles County	2024-05-17	J.1
PP799939	99	Los Angeles County	2024-04-18	J.1
PP936029	99	Los Angeles County	2024-05-28	J.1
PQ015102	99	Los Angeles County	2024-06-21	J.1
PQ358795	99	Los Angeles County	2024-08-24	J.1
PQ155105	99	Los Angeles County	2024-07-10	J.1
PQ155106	99	Los Angeles County	2024-07-14	J.1
OP539928	100	Los Angeles County	2022-08-24	B.1.21
OP442548	100	Los Angeles County	2022-08-18	B.1.21
OP440572	100	Los Angeles County	2022-07-15	B.1.21
OP920684	100	Los Angeles County	2022-10-05	B.1.21
OP722508	100	Los Angeles County	2022-07-19	B.1.21
OQ503833	100	Los Angeles County	2022-08-19	B.1.21
OP442556	100	Los Angeles County	2022-08-01	B.1.21
OP442545	100	Los Angeles County	2022-08-19	B.1.21
OP539939	100	Los Angeles County	2022-08-31	B.1.21
OP748952	100	Los Angeles County	2022-09-14	B.1.21
OP580594	100	Los Angeles County	2022-08-08	B.1.21
OP539885	100	Los Angeles County	2022-08-26	B.1.21
OP890536	100	Los Angeles County	2022-09-27	B.1.21
OR499974	100	Los Angeles County	2023-06-20	B.1.21
OR499994	100	Los Angeles County	2023-07-21	B.1.21
OR499988	100	Los Angeles County	2023-06-24	B.1.21
OP539894	101	Los Angeles County	2022-08-25	B.1.21
OR499993	102	Los Angeles County	2023-07-06	B.1.21
OR643708	103	Los Angeles County	2023-07-28	B.1.21
OR643711	103	Los Angeles County	2023-08-02	B.1.21
OR499982	104	Los Angeles County	2023-06-14	B.1.21
OR643701	104	Los Angeles County	2023-08-07	B.1.21
OR643700	105	Los Angeles County	2023-08-24	B.1.21
OR499996	106	Los Angeles County	2023-07-01	B.1.21
PP507067	107	Los Angeles County	2023-10-23	B.1.21
PP507069	107	Los Angeles County	2023-11-16	B.1.21
PP507083	107	Los Angeles County	2023-11-07	B.1.21
PP338787	107	Los Angeles County	2024-01-04	B.1.21
PP507086	107	Los Angeles County	2024-02-07	B.1.21
OP722506	108	Los Angeles County	2022-07-16	B.1.4
OP580608	109	Los Angeles County	2022-08-04	B.1.4
OP442553	110	Los Angeles County	2022-08-01	B.1.4
OP442566	111	Los Angeles County	2022-09-06	B.1.4
OP442565	112	Los Angeles County	2022-08-03	B.1.4
OQ503786	113	Los Angeles County	2022-10-12	B.1.4
OQ503808	113	Los Angeles County	2022-09-28	B.1.4
OP442541	113	Los Angeles County	2022-08-04	B.1.4
OP748954	113	Los Angeles County	2022-09-30	B.1.4
OP920681	113	Los Angeles County	2022-11-10	B.1.4
OP890538	113	Los Angeles County	2022-09-29	B.1.4
OQ644775	113	Los Angeles County	2022-11-18	B.1.4
OP539902	113	Los Angeles County	2022-08-22	B.1.4
OP442551	114	Los Angeles County	2022-07-13	B.1
OP722502	114	Los Angeles County	2022-07-20	B.1.8
OP442549	114	Los Angeles County	2022-07-13	B.1.8
OP680491	114	Los Angeles County	2022-07-14	B.1.8
OP680497	114	Los Angeles County	2022-07-15	B.1
OP440571	114	Los Angeles County	2022-07-16	B.1
OP890540	114	Los Angeles County	2022-09-28	B.1
OP615274	114	Los Angeles County	2022-07-19	B.1
OP722509	114	Los Angeles County	2022-07-21	B.1
OP580609	115	Los Angeles County	2022-08-02	B.1.8
OP440569	116	Los Angeles County	2022-07-18	B.1.8
OP580611	117	Los Angeles County	2022-08-07	B.1.11
OP680493	118	Los Angeles County	2022-07-14	B.1.11
OP539892	118	Los Angeles County	2022-08-22	B.1.11
OP440582	119	Los Angeles County	2022-07-22	B.1.11
OP440557	120	Los Angeles County	2022-07-25	B.1.11
OP580589	121	Los Angeles County	2022-06-16	B.1.11
OP539933	122	Los Angeles County	2022-09-12	B.1.11
OP440591	123	Los Angeles County	2022-07-25	B.1.11
OP442561	123	Los Angeles County	2022-08-17	B.1.11
OQ503785	123	Los Angeles County	2022-10-11	B.1.11
OQ503806	123	Los Angeles County	2022-09-29	B.1.11
OP442570	124	Los Angeles County	2022-07-13	B.1.11
OP442555	124	Los Angeles County	2022-08-05	B.1.11
OP440606	124	Los Angeles County	2022-08-04	B.1.11
OP580604	125	Los Angeles County	2022-08-01	B.1.11
OP442558	125	Los Angeles County	2022-08-16	B.1.11
OP442557	125	Los Angeles County	2022-08-19	B.1.11
OP615279	125	Los Angeles County	2022-09-13	B.1.11
OP440604	125	Los Angeles County	2022-08-08	B.1.11
OP440607	125	Los Angeles County	2022-08-01	B.1.11
OP680488	126	Los Angeles County	2022-07-14	B.1
OQ918701	127	Los Angeles County	2023-02-10	B.1.12
OP440549	128	Los Angeles County	2022-08-13	B.1.7
OP539900	128	Los Angeles County	2022-09-14	B.1.7
OP440598	129	Los Angeles County	2022-07-25	B.1.7
OP680487	130	Los Angeles County	2022-07-14	B.1.7
OP920699	131	Los Angeles County	2022-10-31	B.1.7
OP440593	132	Los Angeles County	2022-07-21	B.1.1
OQ503812	133	Los Angeles County	2022-11-22	B.1.2
OP580599	133	Los Angeles County	2022-08-01	B.1.2
OP615277	133	Los Angeles County	2022-07-25	B.1.2
OP722514	133	Los Angeles County	2022-07-13	B.1.2
OP440536	134	Los Angeles County	2022-07-28	B.1.2
OP539886	135	Los Angeles County	2022-09-01	B.1.2
OQ503792	136	Los Angeles County	2022-10-04	B.1.2
OP442567	137	Los Angeles County	2022-08-01	B.1.2
OP442568	137	Los Angeles County	2022-07-21	B.1.2
OP920676	138	Los Angeles County	2022-10-14	B.1.2
OQ503782	138	Los Angeles County	2022-10-06	B.1.2
OQ503817	139	Los Angeles County	2022-12-05	B.1.2
OP440542	140	Los Angeles County	2022-07-27	B.1.2
OP539932	141	Los Angeles County	2022-09-13	B.1.2
OP722495	141	Los Angeles County	2022-07-14	B.1.2
OP890528	141	Los Angeles County	2022-11-01	B.1.2
OP442554	142	Los Angeles County	2022-08-03	B.1.2
OP442540	143	Los Angeles County	2022-08-05	B.1.2
OP890546	144	Los Angeles County	2022-10-04	B.1.2
OP890548	144	Los Angeles County	2022-10-02	B.1.2
OP440553	145	Los Angeles County	2022-07-26	B.1.2
OP615271	145	Los Angeles County	2022-07-19	B.1.2
OP539924	146	Los Angeles County	2022-08-04	B.1
PP507074	147	Los Angeles County	2023-10-06	B.1.20
PP437880	148	Los Angeles County	2024-01-22	B.1.20
PP507073	149	Los Angeles County	2023-10-01	F.6
PQ015101	150	Los Angeles County	2024-06-13	F.6
PQ015098	150	Los Angeles County	2024-06-18	F.6
PQ015099	150	Los Angeles County	2024-06-17	F.6
PQ015100	150	Los Angeles County	2024-06-27	F.6
PQ358796	151	Los Angeles County	2024-08-26	F.6
PQ479557	152	Los Angeles County	2024-09-24	F.6
PQ553619	152	Los Angeles County	2024-10-06	F.6
OR499977	153	Los Angeles County	2023-05-23	B.1.20
OR643706	153	Los Angeles County	2023-06-27	B.1.20
OR499973	153	Los Angeles County	2023-06-15	B.1.20
OR499981	153	Los Angeles County	2023-06-16	B.1.20
OR499975	153	Los Angeles County	2023-06-21	B.1.20
OR499987	153	Los Angeles County	2023-06-30	B.1.20
OR499992	153	Los Angeles County	2023-06-28	B.1.20
OR500004	153	Los Angeles County	2023-06-12	B.1.20
OR643707	154	Los Angeles County	2023-07-27	B.1.20
OR643703	155	Los Angeles County	2023-08-09	B.1.20
OR643709	155	Los Angeles County	2023-07-30	B.1.20
PP507087	155	Los Angeles County	2023-08-10	B.1.20
OR643704	155	Los Angeles County	2023-08-07	B.1.20
PP507091	155	Los Angeles County	2023-08-24	B.1.20
PP507071	155	Los Angeles County	2023-12-07	B.1.20
PP507088	155	Los Angeles County	2023-08-23	B.1.20
OR643710	155	Los Angeles County	2023-08-14	B.1.20
PP507079	155	Los Angeles County	2023-09-08	B.1.20
OR499995	155	Los Angeles County	2023-07-23	B.1.20
PP507082	156	Los Angeles County	2023-11-02	B.1.20
PP507075	157	Los Angeles County	2023-10-12	B.1.20
PP507080	158	Los Angeles County	2023-10-17	B.1.20
OR499989	159	Los Angeles County	2023-06-26	B.1.20
OR499999	159	Los Angeles County	2023-06-24	B.1.20
OR643699	159	Los Angeles County	2023-07-28	B.1.20
OR500000	160	Los Angeles County	2023-06-28	B.1.20
OR499997	161	Los Angeles County	2023-06-28	B.1.20
OR500005	161	Los Angeles County	2023-07-26	B.1.20
OR499976	162	Los Angeles County	2023-06-21	B.1.20
OR499986	163	Los Angeles County	2023-07-03	B.1.20
PP507094	164	Los Angeles County	2023-10-11	B.1.20
OR500001	165	Los Angeles County	2023-06-10	B.1.20
OR499998	166	Los Angeles County	2023-06-22	B.1.20
PP828958	167	Los Angeles County	2024-05-01	F.3
PP918960	168	Los Angeles County	2024-05-20	F.3
PQ207095	168	Los Angeles County	2024-07-25	F.3
PP507092	169	Los Angeles County	2023-08-23	B.1.20
PQ207093	170	Los Angeles County	2024-07-29	F.3
PQ388208	170	Los Angeles County	2024-08-26	F.3
PP507093	171	Los Angeles County	2023-09-01	B.1.20
PP507070	172	Los Angeles County	2023-11-20	B.1.20
PP507066	173	Los Angeles County	2023-10-25	B.1.20
PP507084	174	Los Angeles County	2023-12-05	B.1.20
PP828959	175	Los Angeles County	2024-04-26	B.1.20
PQ059892	176	Los Angeles County	2024-06-26	B.1.20
PQ388211	176	Los Angeles County	2024-09-03	B.1.20
PP507065	177	Los Angeles County	2023-10-26	F.1
PP936031	178	Los Angeles County	2024-05-30	F.1
PP977581	178	Los Angeles County	2024-06-11	F.1
PP936028	179	Los Angeles County	2024-05-29	F.1
PP977580	179	Los Angeles County	2024-06-05	F.1
PQ059894	179	Los Angeles County	2024-06-26	F.1
PQ553617	179	Los Angeles County	2024-10-03	F.1
PQ553616	180	Los Angeles County	2024-09-30	F.1
PQ810947	180	Los Angeles County	2024-11-15	F.1
PP758961	181	Los Angeles County	2024-04-11	F.1
PQ479558	181	Los Angeles County	2024-09-20	F.1
PQ213332	181	Los Angeles County	2024-07-25	F.1
PQ213328	181	Los Angeles County	2024-07-22	F.1
PQ267952	182	Los Angeles County	2024-08-06	F.1
PQ358793	182	Los Angeles County	2024-08-22	F.1
PQ358797	182	Los Angeles County	2024-08-18	F.1
PQ388222	182	Los Angeles County	2024-08-26	F.1
PQ358788	182	Los Angeles County	2024-08-19	F.1
PQ358791	182	Los Angeles County	2024-08-23	F.1
PQ358790	182	Los Angeles County	2024-08-27	F.1
PQ388209	182	Los Angeles County	2024-08-29	F.1
PQ388221	182	Los Angeles County	2024-08-28	F.1
PQ479560	182	Los Angeles County	2024-09-30	F.1
PQ015097	183	Los Angeles County	2024-06-17	F.1
PP918961	184	Los Angeles County	2024-05-15	F.1
PQ059891	185	Los Angeles County	2024-06-23	F.1
PQ059893	186	Los Angeles County	2024-06-20	F.1.1
PP828960	187	Los Angeles County	2024-04-30	F.1
PQ059895	187	Los Angeles County	2024-06-17	F.1
PP918963	188	Los Angeles County	2024-05-28	F.1
PQ456980	188	Los Angeles County	2024-09-13	F.1
PQ358792	188	Los Angeles County	2024-08-22	F.1
PQ456981	188	Los Angeles County	2024-09-12	F.1
PQ207094	188	Los Angeles County	2024-07-24	F.1
PQ479556	189	Los Angeles County	2024-09-25	F.1
PQ213330	189	Los Angeles County	2024-08-08	F.1
PQ553622	189	Los Angeles County	2024-09-26	F.1
PQ553620	189	Los Angeles County	2024-09-30	F.1
PQ591390	189	Los Angeles County	2024-10-07	F.1
PP701814	190	Los Angeles County	2024-03-06	F.1
PP936030	191	Los Angeles County	2024-05-30	F.1
PQ358794	192	Los Angeles County	2024-08-23	F.1
PQ388220	192	Los Angeles County	2024-09-06	F.1
PQ388216	192	Los Angeles County	2024-09-12	F.1
PQ479561	192	Los Angeles County	2024-10-03	F.1
PQ553621	192	Los Angeles County	2024-09-25	F.1
PQ810946	192	Los Angeles County	2024-11-13	F.1
PQ591391	192	Los Angeles County	2024-10-07	F.1
PQ456976	192	Los Angeles County	2024-09-12	F.1
PQ388213	192	Los Angeles County	2024-08-30	F.1
PQ456977	192	Los Angeles County	2024-09-13	F.1
PQ388218	192	Los Angeles County	2024-08-31	F.1
PQ388207	192	Los Angeles County	2024-08-29	F.1
PQ388217	192	Los Angeles County	2024-09-03	F.1
PQ456982	192	Los Angeles County	2024-09-07	F.1
PQ857767	192	Los Angeles County	2024-12-12	F.1
PQ857765	192	Los Angeles County	2024-12-12	F.1
PP437879	193	Los Angeles County	2024-01-29	F.2
PP338785	194	Los Angeles County	2024-01-22	F.2
PP507068	194	Los Angeles County	2023-10-23	F.2
PP507081	194	Los Angeles County	2023-10-19	F.2
PP507095	195	Los Angeles County	2023-11-27	F.2
PP338778	196	Los Angeles County	2024-01-25	F.2
PP208824	197	Los Angeles County	2023-12-19	F.2
PP507076	197	Los Angeles County	2023-10-23	F.2
PP338777	198	Los Angeles County	2024-01-24	F.2
PP338780	198	Los Angeles County	2024-01-27	F.2
PP338789	198	Los Angeles County	2024-01-04	F.2
PP437878	198	Los Angeles County	2024-01-22	F.2
PP338791	198	Los Angeles County	2024-01-13	F.2
PP437881	198	Los Angeles County	2024-02-07	F.2
PQ267953	199	Los Angeles County	2024-08-06	F.2
PQ267954	199	Los Angeles County	2024-08-01	F.2
PQ213329	200	Los Angeles County	2024-07-05	F.2
PQ456978	200	Los Angeles County	2024-09-16	F.2
PQ358786	201	Los Angeles County	2024-08-22	F.2
PQ479554	201	Los Angeles County	2024-09-25	F.2
PQ479555	202	Los Angeles County	2024-09-25	F.2
PQ388210	203	Los Angeles County	2024-08-29	F.2
PQ602736	204	Los Angeles County	2024-10-15	F.2
PP507072	205	Los Angeles County	2024-02-12	F.2
PP208823	205	Los Angeles County	2023-12-22	F.2
PP338783	205	Los Angeles County	2024-01-11	F.2
PP338782	205	Los Angeles County	2024-01-12	F.2
PP338788	205	Los Angeles County	2024-01-02	F.2
PV539222	206	Los Angeles County	2024-11-12	F.2
OP615267	207	Los Angeles County	2022-07-18	B.1.3
OP440547	208	Los Angeles County	2022-07-20	B.1.3
OP920675	209	Los Angeles County	2022-10-14	B.1.3
PV173701	209	Los Angeles County	2022-08-02	B.1.3
OP539934	209	Los Angeles County	2022-08-10	B.1.3
OP580591	209	Los Angeles County	2022-09-23	B.1.3
OP580596	209	Los Angeles County	2022-09-22	B.1.3
OP748949	209	Los Angeles County	2022-09-30	B.1.3
OP920690	209	Los Angeles County	2022-10-11	B.1.3
OP748966	209	Los Angeles County	2022-10-17	B.1.3
OP920683	209	Los Angeles County	2022-10-31	B.1.3
OP539923	209	Los Angeles County	2022-08-08	B.1.3
OP722503	209	Los Angeles County	2022-07-20	B.1.3
OP890549	209	Los Angeles County	2022-10-07	B.1.3
OP890526	209	Los Angeles County	2022-10-31	B.1.3
OP890551	209	Los Angeles County	2022-10-06	B.1.3
OP580600	209	Los Angeles County	2022-09-19	B.1.3
OP539893	209	Los Angeles County	2022-08-24	B.1.3
OP890550	209	Los Angeles County	2022-10-07	B.1.3
OP615254	210	Los Angeles County	2022-07-29	B.1.3
OR643705	211	Los Angeles County	2023-08-16	C.1.1
PP338779	212	Los Angeles County	2024-01-31	E.3
PP507063	213	Los Angeles County	2023-09-04	E.3
PQ213331	214	Los Angeles County	2024-07-24	E.1.1
OP539906	215	Los Angeles County	2022-09-12	B.1
OP615256	216	Los Angeles County	2022-07-29	B.1
OP890542	216	Los Angeles County	2022-09-28	B.1
OP615268	217	Los Angeles County	2022-07-20	B.1
OP722515	217	Los Angeles County	2022-07-13	B.1
OP680512	218	Los Angeles County	2022-07-12	B.1
OP442550	219	Los Angeles County	2022-07-13	B.1
OP748947	220	Los Angeles County	2022-09-23	B.1
OP722504	221	Los Angeles County	2022-07-18	B.1
OP615278	222	Los Angeles County	2022-07-27	B.1
OP920698	223	Los Angeles County	2022-11-02	B.1
OP722498	224	Los Angeles County	2022-07-20	B.1
OP722510	225	Los Angeles County	2022-07-20	B.1
OP920697	226	Los Angeles County	2022-11-05	B.1
OP440568	227	Los Angeles County	2022-07-17	B.1
OP539896	228	Los Angeles County	2022-09-01	B.1
OP440589	229	Los Angeles County	2022-07-27	B.1
OP442569	230	Los Angeles County	2022-07-29	B.1
OP539899	230	Los Angeles County	2022-08-30	B.1
OP920692	231	Los Angeles County	2022-10-16	B.1
OQ330973	232	Los Angeles County	2022-12-23	B.1
OP920693	233	Los Angeles County	2022-10-16	B.1
OQ503801	233	Los Angeles County	2022-09-15	B.1
OP890525	233	Los Angeles County	2022-10-27	B.1
OP920695	233	Los Angeles County	2022-11-08	B.1
OQ503788	233	Los Angeles County	2022-10-14	B.1
OP539931	234	Los Angeles County	2022-09-02	B.1
OP442544	235	Los Angeles County	2022-08-17	B.1.2
OP539926	236	Los Angeles County	2022-08-25	B.1
OP440540	236	Los Angeles County	2022-07-26	B.1
OP722499	237	Los Angeles County	2022-07-18	B.1.2
OQ330997	238	Los Angeles County	2022-12-14	B.1.2
OP539916	239	Los Angeles County	2022-09-09	B.1.2
OP615273	240	Los Angeles County	2022-07-19	B.1.2
OP722500	241	Los Angeles County	2022-07-18	B.1.2
OP680486	242	Los Angeles County	2022-07-14	B.1.2
OP440535	243	Los Angeles County	2022-07-28	B.1.2
OP748951	244	Los Angeles County	2022-09-07	B.1.2
OP580597	245	Los Angeles County	2022-09-22	B.1.2
OP920680	246	Los Angeles County	2022-10-26	B.1.2
OQ330996	247	Los Angeles County	2022-12-12	B.1.2
OP440543	248	Los Angeles County	2022-07-25	B.1.2
OP440570	248	Los Angeles County	2022-07-17	B.1.2
OP539927	248	Los Angeles County	2022-08-29	B.1.2
OP890537	248	Los Angeles County	2022-09-29	B.1.2
OP539929	248	Los Angeles County	2022-08-30	B.1.2
OP722496	248	Los Angeles County	2022-07-20	B.1.2

## Sheet: Fig1c
Week	1st doses	2nd doses
2022-05-22	0	0
2022-05-29	0	0
2022-06-05	42	0
2022-06-12	8	0
2022-06-19	34	0
2022-06-26	589	0
2022-07-03	282	8
2022-07-10	85	0
2022-07-17	1169	22
2022-07-24	6236	267
2022-07-31	8294	356
2022-08-07	8074	162
2022-08-14	8581	241
2022-08-21	5082	3210
2022-08-28	6606	5073
2022-09-04	4338	4848
2022-09-11	3203	5224
2022-09-18	2725	4535
2022-09-25	2047	4107
2022-10-02	1499	3194
2022-10-09	1221	2277
2022-10-16	896	1794
2022-10-23	799	1478
2022-10-30	674	1285
2022-11-06	703	966
2022-11-13	520	733
2022-11-20	450	705
2022-11-27	227	386
2022-12-04	359	562
2022-12-11	298	487
2022-12-18	270	388
2022-12-25	146	232
2023-01-01	140	193
2023-01-08	132	207
2023-01-15	186	237
2023-01-22	111	147
2023-01-29	135	174
2023-02-05	129	127
2023-02-12	120	115
2023-02-19	106	138
2023-02-26	80	101
2023-03-05	89	110
2023-03-12	98	106
2023-03-19	95	96
2023-03-26	96	70
2023-04-02	85	81
2023-04-09	86	63
2023-04-16	74	69
2023-04-23	74	96
2023-04-30	82	67
2023-05-07	86	73
2023-05-14	175	98
2023-05-21	188	115
2023-05-28	175	105
2023-06-04	282	106
2023-06-11	358	152
2023-06-18	241	137
2023-06-25	197	147
2023-07-02	228	152
2023-07-09	186	122
2023-07-16	200	143
2023-07-23	220	146
2023-07-30	176	171
2023-08-06	159	145
2023-08-13	145	116
2023-08-20	184	107
2023-08-27	248	151
2023-09-03	280	118
2023-09-10	143	97
2023-09-17	219	90
2023-09-24	228	112
2023-10-01	131	108
2023-10-08	134	81
2023-10-15	109	102
2023-10-22	120	90
2023-10-29	120	111
2023-11-05	80	63
2023-11-12	89	72
2023-11-19	139	79
2023-11-26	79	53
2023-12-03	117	70
2023-12-10	97	42
2023-12-17	171	81
2023-12-24	103	53
2023-12-31	47	33
2024-01-07	48	42
2024-01-14	43	58
2024-01-21	119	55
2024-01-28	41	51
2024-02-04	77	40
2024-02-11	78	42
2024-02-18	62	64
2024-02-25	58	38
2024-03-03	83	48
2024-03-10	77	43
2024-03-17	54	27
2024-03-24	65	51
2024-03-31	85	41
2024-04-07	43	34
2024-04-14	93	42
2024-04-21	115	58
2024-04-28	78	45
2024-05-05	62	35
2024-05-12	63	47
2024-05-19	102	55
2024-05-26	74	47
2024-06-02	203	85
2024-06-09	143	61
2024-06-16	180	67
2024-06-23	122	56
2024-06-30	164	81
2024-07-07	181	57
2024-07-14	266	85
2024-07-21	226	76
2024-07-28	231	73
2024-08-04	183	82
2024-08-11	211	68
2024-08-18	261	103
2024-08-25	514	129
2024-09-01	390	98
2024-09-08	182	71
2024-09-15	182	109
2024-09-22	192	190
2024-09-29	196	200
2024-10-06	146	133
2024-10-13	118	147
2024-10-20	130	92

## Sheet: Fig3a_inserts
strain	cluster	location	date	lineage
OP680492	1	Los Angeles County	2022-07-12	B.1
OP615261	2	Los Angeles County	2022-07-18	B.1
OP615260	3	Los Angeles County	2022-09-27	B.1
OP539930	4	Los Angeles County	2022-08-30	B.1
OP440560	5	Los Angeles County	2022-07-26	B.1
OP580602	6	Los Angeles County	2022-08-05	B.1
OP748957	7	Los Angeles County	2022-07-14	B.1
OP440586	8	Los Angeles County	2022-07-27	B.1
OP615258	9	Los Angeles County	2022-09-26	B.1
OP615269	10	Los Angeles County	2022-07-20	B.1
OP615263	11	Los Angeles County	2022-07-17	B.1
OP680510	12	Los Angeles County	2022-07-15	B.1
OP615275	13	Los Angeles County	2022-07-20	B.1
OP680499	14	Los Angeles County	2022-07-15	B.1
OP722501	15	Los Angeles County	2022-07-15	B.1
OP580606	16	Los Angeles County	2022-07-28	B.1
OP615264	17	Los Angeles County	2022-07-15	B.1
OP680509	17	Los Angeles County	2022-10-04	B.1
OP722516	17	Los Angeles County	2022-07-13	B.1
OQ503822	18	Los Angeles County	2022-12-12	B.1
OP722511	19	Los Angeles County	2022-07-14	B.1
OP440552	20	Los Angeles County	2022-07-25	B.1
OP722505	21	Los Angeles County	2022-07-15	B.1
OP580603	22	Los Angeles County	2022-09-20	B.1
OP440548	23	Los Angeles County	2022-07-22	B.1
OP722517	23	Los Angeles County	2022-07-12	B.1
OP580593	24	Los Angeles County	2022-08-10	B.1
OP920689	25	Los Angeles County	2022-10-11	B.1
OP920687	26	Los Angeles County	2022-10-08	B.1
OP440594	27	Los Angeles County	2022-07-04	B.1
OP890545	28	Los Angeles County	2022-10-04	B.1
OQ503802	29	Los Angeles County	2022-10-28	B.1
OP920696	29	Los Angeles County	2022-11-05	B.1
OQ644780	29	Los Angeles County	2022-11-18	B.1
OP539898	29	Los Angeles County	2022-08-30	B.1
OQ330979	29	Los Angeles County	2022-12-05	B.1
OQ644781	29	Los Angeles County	2022-11-22	B.1
OP680495	30	Los Angeles County	2022-09-29	B.1
OP580588	31	Los Angeles County	2022-08-05	B.1
OP890532	32	Los Angeles County	2022-09-30	B.1
OP748946	32	Los Angeles County	2022-10-17	B.1
OQ503845	33	Los Angeles County	2023-01-30	B.1
OQ503832	33	Los Angeles County	2023-01-17	B.1
OQ503824	33	Los Angeles County	2023-01-07	B.1
OP748963	34	Los Angeles County	2022-10-13	B.1
OP539937	35	Los Angeles County	2022-08-17	B.1
OP580587	36	Los Angeles County	2022-08-05	B.1
OP615255	36	Los Angeles County	2022-07-29	B.1
OP722507	36	Los Angeles County	2022-07-18	B.1
OP440532	37	Los Angeles County	2022-07-20	B.1
OQ503791	38	Los Angeles County	2022-10-25	B.1
OP890535	38	Los Angeles County	2022-09-27	B.1
OQ503810	38	Los Angeles County	2022-09-28	B.1
OP680506	39	Los Angeles County	2022-10-04	B.1
OP920691	40	Los Angeles County	2022-10-12	B.1
OP580595	40	Los Angeles County	2022-09-22	B.1
OP680496	40	Los Angeles County	2022-10-05	B.1
OP680489	40	Los Angeles County	2022-09-30	B.1
OP890543	40	Los Angeles County	2022-09-27	B.1
OP680498	41	Los Angeles County	2022-07-15	B.1
OP539936	41	Los Angeles County	2022-08-17	B.1
OP539891	41	Los Angeles County	2022-08-22	B.1
OP440566	41	Los Angeles County	2022-07-18	B.1
OP539884	41	Los Angeles County	2022-08-26	B.1
OP539938	41	Los Angeles County	2022-08-23	B.1
OP539925	42	Los Angeles County	2022-08-19	B.1
OQ331002	43	Los Angeles County	2022-11-23	B.1
OP748965	43	Los Angeles County	2022-10-20	B.1
OP748969	43	Los Angeles County	2022-10-19	B.1
OP920678	43	Los Angeles County	2022-10-23	B.1
OP580613	44	Los Angeles County	2022-09-21	B.1
OP440600	45	Los Angeles County	2022-07-01	B.1
OP580590	46	Los Angeles County	2022-09-22	B.1
OP615265	47	Los Angeles County	2022-07-19	B.1
OP680500	48	Los Angeles County	2022-10-03	B.1
OP539897	49	Los Angeles County	2022-08-29	B.1
OP748962	50	Los Angeles County	2022-07-17	B.1
OP920679	51	Los Angeles County	2022-10-19	B.1
OQ330999	52	Los Angeles County	2022-12-19	B.1.17
OQ503816	52	Los Angeles County	2022-12-02	B.1.17
OQ503819	52	Los Angeles County	2022-12-14	B.1.17
OQ503823	52	Los Angeles County	2022-12-14	B.1.17
OQ644784	52	Los Angeles County	2023-01-08	B.1.17
OP748955	53	Los Angeles County	2022-07-18	B.1
OP580607	54	Los Angeles County	2022-08-03	B.1
OP539890	55	Los Angeles County	2022-08-24	B.1
OP539895	55	Los Angeles County	2022-08-31	B.1
OP539887	56	Los Angeles County	2022-09-01	B.1
OP539903	56	Los Angeles County	2022-08-29	B.1
OP615257	57	Los Angeles County	2022-07-27	B.1
OP442542	58	Los Angeles County	2022-08-18	B.1
OQ330970	58	Los Angeles County	2022-08-19	B.1
OP920688	59	Los Angeles County	2022-10-11	B.1
OP440587	60	Los Angeles County	2022-07-27	B.1
OP615262	61	Los Angeles County	2022-07-17	B.1
OP680490	61	Los Angeles County	2022-07-14	B.1
OP722497	61	Los Angeles County	2022-07-21	B.1
OP440551	61	Los Angeles County	2022-07-17	B.1
OP539935	61	Los Angeles County	2022-08-17	B.1
OP539889	61	Los Angeles County	2022-08-11	B.1
OP440584	61	Los Angeles County	2022-07-22	B.1
OP440596	61	Los Angeles County	2022-07-18	B.1
OP615272	61	Los Angeles County	2022-07-19	B.1
OP539921	61	Los Angeles County	2022-08-08	B.1
OP615276	61	Los Angeles County	2022-07-19	B.1
OP748967	62	Los Angeles County	2022-10-18	B.1
OP680494	63	Los Angeles County	2022-07-13	B.1
OP440599	64	Los Angeles County	2022-07-21	B.1
OP580592	65	Los Angeles County	2022-08-01	B.1
OQ503821	66	Los Angeles County	2022-12-12	B.1
OP440585	66	Los Angeles County	2022-07-20	B.1
OP920685	67	Los Angeles County	2022-10-09	B.1
OQ503779	68	Los Angeles County	2022-10-07	B.1
OP890533	69	Los Angeles County	2022-09-26	B.1
OP748950	70	Los Angeles County	2022-09-07	B.1
OP440555	71	Los Angeles County	2022-07-25	B.1
OP442559	72	Los Angeles County	2022-07-29	B.1
OP442543	73	Los Angeles County	2022-08-17	B.1
OP440537	74	Los Angeles County	2022-07-27	B.1
OP580605	75	Los Angeles County	2022-08-01	B.1
OP722513	76	Los Angeles County	2022-10-11	B.1
OQ330972	76	Los Angeles County	2022-10-18	B.1
OQ331008	77	Los Angeles County	2022-12-30	B.1
OP580601	78	Los Angeles County	2022-09-19	B.1.17
OP440562	78	Los Angeles County	2022-08-01	B.1.17
OP440533	78	Los Angeles County	2022-07-20	B.1.17
OP748959	78	Los Angeles County	2022-07-14	B.1.17
OP890547	78	Los Angeles County	2022-10-04	B.1.17
OP539905	78	Los Angeles County	2022-08-29	B.1.17
OP920686	78	Los Angeles County	2022-10-06	B.1.17
OP748968	78	Los Angeles County	2022-10-13	B.1.17
OP442552	78	Los Angeles County	2022-07-13	B.1.17
OP539888	78	Los Angeles County	2022-08-17	B.1.17
OP615259	78	Los Angeles County	2022-07-15	B.1.17
OP442539	78	Los Angeles County	2022-08-05	B.1.17
OP442546	78	Los Angeles County	2022-08-19	B.1.17
OP748945	78	Los Angeles County	2022-10-13	B.1.17
OP580612	78	Los Angeles County	2022-09-20	B.1.17
OP748948	78	Los Angeles County	2022-09-21	B.1.17
OP580598	79	Los Angeles County	2022-08-01	B.1
OQ644782	80	Los Angeles County	2023-01-10	B.1
OP890527	80	Los Angeles County	2022-10-28	B.1
OQ331004	80	Los Angeles County	2022-12-13	B.1
OP920677	81	Los Angeles County	2022-10-13	B.1
OP440559	82	Los Angeles County	2022-07-21	B.1
OQ330992	83	Los Angeles County	2022-10-21	B.1
OQ503818	84	Los Angeles County	2022-12-03	B.1
OQ503804	85	Los Angeles County	2022-10-24	B.1
OP890534	86	Los Angeles County	2022-09-27	B.1
OP440546	87	Los Angeles County	2022-07-22	B.1
OP615270	88	Los Angeles County	2022-07-19	B.1
OP442563	89	Los Angeles County	2022-07-12	B.1
OP722494	89	Los Angeles County	2022-07-13	B.1
OQ503815	90	Los Angeles County	2022-12-03	B.1.6
OQ330995	91	Los Angeles County	2022-12-10	B.1.6
OQ644785	91	Los Angeles County	2022-12-01	B.1.6
OQ503831	92	Los Angeles County	2023-01-11	D.1
OP580610	93	Los Angeles County	2022-08-10	B.1
OP442560	93	Los Angeles County	2022-08-02	B.1
OP539904	93	Los Angeles County	2022-08-29	B.1
OP748956	93	Los Angeles County	2022-07-20	B.1
OP442564	93	Los Angeles County	2022-08-02	B.1
OP680511	93	Los Angeles County	2022-07-18	B.1
OP748960	93	Los Angeles County	2022-07-20	B.1
OP442562	94	Los Angeles County	2022-07-11	B.1.14
OP539922	95	Los Angeles County	2022-08-09	B.1.14
OP722512	96	Los Angeles County	2022-10-11	B.1.18
OP748958	96	Los Angeles County	2022-07-18	B.1.18
OQ330989	97	Los Angeles County	2022-10-19	B.1.18
OQ503834	97	Los Angeles County	2022-10-02	B.1.18
OP615266	98	Los Angeles County	2022-07-19	B.1.18
PP701815	99	Los Angeles County	2024-02-26	J.1
PP507085	99	Los Angeles County	2024-02-23	J.1
PP918962	99	Los Angeles County	2024-05-17	J.1
PP799939	99	Los Angeles County	2024-04-18	J.1
PP936029	99	Los Angeles County	2024-05-28	J.1
PQ015102	99	Los Angeles County	2024-06-21	J.1
PQ358795	99	Los Angeles County	2024-08-24	J.1
PQ155105	99	Los Angeles County	2024-07-10	J.1
PQ155106	99	Los Angeles County	2024-07-14	J.1
OP539928	100	Los Angeles County	2022-08-24	B.1.21
OP442548	100	Los Angeles County	2022-08-18	B.1.21
OP440572	100	Los Angeles County	2022-07-15	B.1.21
OP920684	100	Los Angeles County	2022-10-05	B.1.21
OP722508	100	Los Angeles County	2022-07-19	B.1.21
OQ503833	100	Los Angeles County	2022-08-19	B.1.21
OP442556	100	Los Angeles County	2022-08-01	B.1.21
OP442545	100	Los Angeles County	2022-08-19	B.1.21
OP539939	100	Los Angeles County	2022-08-31	B.1.21
OP748952	100	Los Angeles County	2022-09-14	B.1.21
OP580594	100	Los Angeles County	2022-08-08	B.1.21
OP539885	100	Los Angeles County	2022-08-26	B.1.21
OP890536	100	Los Angeles County	2022-09-27	B.1.21
OR499974	100	Los Angeles County	2023-06-20	B.1.21
OR499994	100	Los Angeles County	2023-07-21	B.1.21
OR499988	100	Los Angeles County	2023-06-24	B.1.21
OP539894	101	Los Angeles County	2022-08-25	B.1.21
OR499993	102	Los Angeles County	2023-07-06	B.1.21
OR643708	103	Los Angeles County	2023-07-28	B.1.21
OR643711	103	Los Angeles County	2023-08-02	B.1.21
OR499982	104	Los Angeles County	2023-06-14	B.1.21
OR643701	104	Los Angeles County	2023-08-07	B.1.21
OR643700	105	Los Angeles County	2023-08-24	B.1.21
OR499996	106	Los Angeles County	2023-07-01	B.1.21
PP507067	107	Los Angeles County	2023-10-23	B.1.21
PP507069	107	Los Angeles County	2023-11-16	B.1.21
PP507083	107	Los Angeles County	2023-11-07	B.1.21
PP338787	107	Los Angeles County	2024-01-04	B.1.21
PP507086	107	Los Angeles County	2024-02-07	B.1.21
OP722506	108	Los Angeles County	2022-07-16	B.1.4
OP580608	109	Los Angeles County	2022-08-04	B.1.4
OP442553	110	Los Angeles County	2022-08-01	B.1.4
OP442566	111	Los Angeles County	2022-09-06	B.1.4
OP442565	112	Los Angeles County	2022-08-03	B.1.4
OQ503786	113	Los Angeles County	2022-10-12	B.1.4
OQ503808	113	Los Angeles County	2022-09-28	B.1.4
OP442541	113	Los Angeles County	2022-08-04	B.1.4
OP748954	113	Los Angeles County	2022-09-30	B.1.4
OP920681	113	Los Angeles County	2022-11-10	B.1.4
OP890538	113	Los Angeles County	2022-09-29	B.1.4
OQ644775	113	Los Angeles County	2022-11-18	B.1.4
OP539902	113	Los Angeles County	2022-08-22	B.1.4
OP442551	114	Los Angeles County	2022-07-13	B.1
OP722502	114	Los Angeles County	2022-07-20	B.1.8
OP442549	114	Los Angeles County	2022-07-13	B.1.8
OP680491	114	Los Angeles County	2022-07-14	B.1.8
OP680497	114	Los Angeles County	2022-07-15	B.1
OP440571	114	Los Angeles County	2022-07-16	B.1
OP890540	114	Los Angeles County	2022-09-28	B.1
OP615274	114	Los Angeles County	2022-07-19	B.1
OP722509	114	Los Angeles County	2022-07-21	B.1
OP580609	115	Los Angeles County	2022-08-02	B.1.8
OP440569	116	Los Angeles County	2022-07-18	B.1.8
OP580611	117	Los Angeles County	2022-08-07	B.1.11
OP680493	118	Los Angeles County	2022-07-14	B.1.11
OP539892	118	Los Angeles County	2022-08-22	B.1.11
OP440582	119	Los Angeles County	2022-07-22	B.1.11
OP440557	120	Los Angeles County	2022-07-25	B.1.11
OP580589	121	Los Angeles County	2022-06-16	B.1.11
OP539933	122	Los Angeles County	2022-09-12	B.1.11
OP440591	123	Los Angeles County	2022-07-25	B.1.11
OP442561	123	Los Angeles County	2022-08-17	B.1.11
OQ503785	123	Los Angeles County	2022-10-11	B.1.11
OQ503806	123	Los Angeles County	2022-09-29	B.1.11
OP442570	124	Los Angeles County	2022-07-13	B.1.11
OP442555	124	Los Angeles County	2022-08-05	B.1.11
OP440606	124	Los Angeles County	2022-08-04	B.1.11
OP580604	125	Los Angeles County	2022-08-01	B.1.11
OP442558	125	Los Angeles County	2022-08-16	B.1.11
OP442557	125	Los Angeles County	2022-08-19	B.1.11
OP615279	125	Los Angeles County	2022-09-13	B.1.11
OP440604	125	Los Angeles County	2022-08-08	B.1.11
OP440607	125	Los Angeles County	2022-08-01	B.1.11
OP680488	126	Los Angeles County	2022-07-14	B.1
OQ918701	127	Los Angeles County	2023-02-10	B.1.12
OP440549	128	Los Angeles County	2022-08-13	B.1.7
OP539900	128	Los Angeles County	2022-09-14	B.1.7
OP440598	129	Los Angeles County	2022-07-25	B.1.7
OP680487	130	Los Angeles County	2022-07-14	B.1.7
OP920699	131	Los Angeles County	2022-10-31	B.1.7
OP440593	132	Los Angeles County	2022-07-21	B.1.1
OQ503812	133	Los Angeles County	2022-11-22	B.1.2
OP580599	133	Los Angeles County	2022-08-01	B.1.2
OP615277	133	Los Angeles County	2022-07-25	B.1.2
OP722514	133	Los Angeles County	2022-07-13	B.1.2
OP440536	134	Los Angeles County	2022-07-28	B.1.2
OP539886	135	Los Angeles County	2022-09-01	B.1.2
OQ503792	136	Los Angeles County	2022-10-04	B.1.2
OP442567	137	Los Angeles County	2022-08-01	B.1.2
OP442568	137	Los Angeles County	2022-07-21	B.1.2
OP920676	138	Los Angeles County	2022-10-14	B.1.2
OQ503782	138	Los Angeles County	2022-10-06	B.1.2
OQ503817	139	Los Angeles County	2022-12-05	B.1.2
OP440542	140	Los Angeles County	2022-07-27	B.1.2
OP539932	141	Los Angeles County	2022-09-13	B.1.2
OP722495	141	Los Angeles County	2022-07-14	B.1.2
OP890528	141	Los Angeles County	2022-11-01	B.1.2
OP442554	142	Los Angeles County	2022-08-03	B.1.2
OP442540	143	Los Angeles County	2022-08-05	B.1.2
OP890546	144	Los Angeles County	2022-10-04	B.1.2
OP890548	144	Los Angeles County	2022-10-02	B.1.2
OP440553	145	Los Angeles County	2022-07-26	B.1.2
OP615271	145	Los Angeles County	2022-07-19	B.1.2
OP539924	146	Los Angeles County	2022-08-04	B.1
PP507074	147	Los Angeles County	2023-10-06	B.1.20
PP437880	148	Los Angeles County	2024-01-22	B.1.20
PP507073	149	Los Angeles County	2023-10-01	F.6
PQ015101	150	Los Angeles County	2024-06-13	F.6
PQ015098	150	Los Angeles County	2024-06-18	F.6
PQ015099	150	Los Angeles County	2024-06-17	F.6
PQ015100	150	Los Angeles County	2024-06-27	F.6
PQ358796	151	Los Angeles County	2024-08-26	F.6
PQ479557	152	Los Angeles County	2024-09-24	F.6
PQ553619	152	Los Angeles County	2024-10-06	F.6
OR499977	153	Los Angeles County	2023-05-23	B.1.20
OR643706	153	Los Angeles County	2023-06-27	B.1.20
OR499973	153	Los Angeles County	2023-06-15	B.1.20
OR499981	153	Los Angeles County	2023-06-16	B.1.20
OR499975	153	Los Angeles County	2023-06-21	B.1.20
OR499987	153	Los Angeles County	2023-06-30	B.1.20
OR499992	153	Los Angeles County	2023-06-28	B.1.20
OR500004	153	Los Angeles County	2023-06-12	B.1.20
OR643707	154	Los Angeles County	2023-07-27	B.1.20
OR643703	155	Los Angeles County	2023-08-09	B.1.20
OR643709	155	Los Angeles County	2023-07-30	B.1.20
PP507087	155	Los Angeles County	2023-08-10	B.1.20
OR643704	155	Los Angeles County	2023-08-07	B.1.20
PP507091	155	Los Angeles County	2023-08-24	B.1.20
PP507071	155	Los Angeles County	2023-12-07	B.1.20
PP507088	155	Los Angeles County	2023-08-23	B.1.20
OR643710	155	Los Angeles County	2023-08-14	B.1.20
PP507079	155	Los Angeles County	2023-09-08	B.1.20
OR499995	155	Los Angeles County	2023-07-23	B.1.20
PP507082	156	Los Angeles County	2023-11-02	B.1.20
PP507075	157	Los Angeles County	2023-10-12	B.1.20
PP507080	158	Los Angeles County	2023-10-17	B.1.20
OR499989	159	Los Angeles County	2023-06-26	B.1.20
OR499999	159	Los Angeles County	2023-06-24	B.1.20
OR643699	159	Los Angeles County	2023-07-28	B.1.20
OR500000	160	Los Angeles County	2023-06-28	B.1.20
OR499997	161	Los Angeles County	2023-06-28	B.1.20
OR500005	161	Los Angeles County	2023-07-26	B.1.20
OR499976	162	Los Angeles County	2023-06-21	B.1.20
OR499986	163	Los Angeles County	2023-07-03	B.1.20
PP507094	164	Los Angeles County	2023-10-11	B.1.20
OR500001	165	Los Angeles County	2023-06-10	B.1.20
OR499998	166	Los Angeles County	2023-06-22	B.1.20
PP828958	167	Los Angeles County	2024-05-01	F.3
PP918960	168	Los Angeles County	2024-05-20	F.3
PQ207095	168	Los Angeles County	2024-07-25	F.3
PP507092	169	Los Angeles County	2023-08-23	B.1.20
PQ207093	170	Los Angeles County	2024-07-29	F.3
PQ388208	170	Los Angeles County	2024-08-26	F.3
PP507093	171	Los Angeles County	2023-09-01	B.1.20
PP507070	172	Los Angeles County	2023-11-20	B.1.20
PP507066	173	Los Angeles County	2023-10-25	B.1.20
PP507084	174	Los Angeles County	2023-12-05	B.1.20
PP828959	175	Los Angeles County	2024-04-26	B.1.20
PQ059892	176	Los Angeles County	2024-06-26	B.1.20
PQ388211	176	Los Angeles County	2024-09-03	B.1.20
PP507065	177	Los Angeles County	2023-10-26	F.1
PP936031	178	Los Angeles County	2024-05-30	F.1
PP977581	178	Los Angeles County	2024-06-11	F.1
PP936028	179	Los Angeles County	2024-05-29	F.1
PP977580	179	Los Angeles County	2024-06-05	F.1
PQ059894	179	Los Angeles County	2024-06-26	F.1
PQ553617	179	Los Angeles County	2024-10-03	F.1
PQ553616	180	Los Angeles County	2024-09-30	F.1
PQ810947	180	Los Angeles County	2024-11-15	F.1
PP758961	181	Los Angeles County	2024-04-11	F.1
PQ479558	181	Los Angeles County	2024-09-20	F.1
PQ213332	181	Los Angeles County	2024-07-25	F.1
PQ213328	181	Los Angeles County	2024-07-22	F.1
PQ267952	182	Los Angeles County	2024-08-06	F.1
PQ358793	182	Los Angeles County	2024-08-22	F.1
PQ358797	182	Los Angeles County	2024-08-18	F.1
PQ388222	182	Los Angeles County	2024-08-26	F.1
PQ358788	182	Los Angeles County	2024-08-19	F.1
PQ358791	182	Los Angeles County	2024-08-23	F.1
PQ358790	182	Los Angeles County	2024-08-27	F.1
PQ388209	182	Los Angeles County	2024-08-29	F.1
PQ388221	182	Los Angeles County	2024-08-28	F.1
PQ479560	182	Los Angeles County	2024-09-30	F.1
PQ015097	183	Los Angeles County	2024-06-17	F.1
PP918961	184	Los Angeles County	2024-05-15	F.1
PQ059891	185	Los Angeles County	2024-06-23	F.1
PQ059893	186	Los Angeles County	2024-06-20	F.1.1
PP828960	187	Los Angeles County	2024-04-30	F.1
PQ059895	187	Los Angeles County	2024-06-17	F.1
PP918963	188	Los Angeles County	2024-05-28	F.1
PQ456980	188	Los Angeles County	2024-09-13	F.1
PQ358792	188	Los Angeles County	2024-08-22	F.1
PQ456981	188	Los Angeles County	2024-09-12	F.1
PQ207094	188	Los Angeles County	2024-07-24	F.1
PQ479556	189	Los Angeles County	2024-09-25	F.1
PQ213330	189	Los Angeles County	2024-08-08	F.1
PQ553622	189	Los Angeles County	2024-09-26	F.1
PQ553620	189	Los Angeles County	2024-09-30	F.1
PQ591390	189	Los Angeles County	2024-10-07	F.1
PP701814	190	Los Angeles County	2024-03-06	F.1
PP936030	191	Los Angeles County	2024-05-30	F.1
PQ358794	192	Los Angeles County	2024-08-23	F.1
PQ388220	192	Los Angeles County	2024-09-06	F.1
PQ388216	192	Los Angeles County	2024-09-12	F.1
PQ479561	192	Los Angeles County	2024-10-03	F.1
PQ553621	192	Los Angeles County	2024-09-25	F.1
PQ810946	192	Los Angeles County	2024-11-13	F.1
PQ591391	192	Los Angeles County	2024-10-07	F.1
PQ456976	192	Los Angeles County	2024-09-12	F.1
PQ388213	192	Los Angeles County	2024-08-30	F.1
PQ456977	192	Los Angeles County	2024-09-13	F.1
PQ388218	192	Los Angeles County	2024-08-31	F.1
PQ388207	192	Los Angeles County	2024-08-29	F.1
PQ388217	192	Los Angeles County	2024-09-03	F.1
PQ456982	192	Los Angeles County	2024-09-07	F.1
PQ857767	192	Los Angeles County	2024-12-12	F.1
PQ857765	192	Los Angeles County	2024-12-12	F.1
PP437879	193	Los Angeles County	2024-01-29	F.2
PP338785	194	Los Angeles County	2024-01-22	F.2
PP507068	194	Los Angeles County	2023-10-23	F.2
PP507081	194	Los Angeles County	2023-10-19	F.2
PP507095	195	Los Angeles County	2023-11-27	F.2
PP338778	196	Los Angeles County	2024-01-25	F.2
PP208824	197	Los Angeles County	2023-12-19	F.2
PP507076	197	Los Angeles County	2023-10-23	F.2
PP338777	198	Los Angeles County	2024-01-24	F.2
PP338780	198	Los Angeles County	2024-01-27	F.2
PP338789	198	Los Angeles County	2024-01-04	F.2
PP437878	198	Los Angeles County	2024-01-22	F.2
PP338791	198	Los Angeles County	2024-01-13	F.2
PP437881	198	Los Angeles County	2024-02-07	F.2
PQ267953	199	Los Angeles County	2024-08-06	F.2
PQ267954	199	Los Angeles County	2024-08-01	F.2
PQ213329	200	Los Angeles County	2024-07-05	F.2
PQ456978	200	Los Angeles County	2024-09-16	F.2
PQ358786	201	Los Angeles County	2024-08-22	F.2
PQ479554	201	Los Angeles County	2024-09-25	F.2
PQ479555	202	Los Angeles County	2024-09-25	F.2
PQ388210	203	Los Angeles County	2024-08-29	F.2
PQ602736	204	Los Angeles County	2024-10-15	F.2
PP507072	205	Los Angeles County	2024-02-12	F.2
PP208823	205	Los Angeles County	2023-12-22	F.2
PP338783	205	Los Angeles County	2024-01-11	F.2
PP338782	205	Los Angeles County	2024-01-12	F.2
PP338788	205	Los Angeles County	2024-01-02	F.2
PV539222	206	Los Angeles County	2024-11-12	F.2
OP615267	207	Los Angeles County	2022-07-18	B.1.3
OP440547	208	Los Angeles County	2022-07-20	B.1.3
OP920675	209	Los Angeles County	2022-10-14	B.1.3
PV173701	209	Los Angeles County	2022-08-02	B.1.3
OP539934	209	Los Angeles County	2022-08-10	B.1.3
OP580591	209	Los Angeles County	2022-09-23	B.1.3
OP580596	209	Los Angeles County	2022-09-22	B.1.3
OP748949	209	Los Angeles County	2022-09-30	B.1.3
OP920690	209	Los Angeles County	2022-10-11	B.1.3
OP748966	209	Los Angeles County	2022-10-17	B.1.3
OP920683	209	Los Angeles County	2022-10-31	B.1.3
OP539923	209	Los Angeles County	2022-08-08	B.1.3
OP722503	209	Los Angeles County	2022-07-20	B.1.3
OP890549	209	Los Angeles County	2022-10-07	B.1.3
OP890526	209	Los Angeles County	2022-10-31	B.1.3
OP890551	209	Los Angeles County	2022-10-06	B.1.3
OP580600	209	Los Angeles County	2022-09-19	B.1.3
OP539893	209	Los Angeles County	2022-08-24	B.1.3
OP890550	209	Los Angeles County	2022-10-07	B.1.3
OP615254	210	Los Angeles County	2022-07-29	B.1.3
OR643705	211	Los Angeles County	2023-08-16	C.1.1
PP338779	212	Los Angeles County	2024-01-31	E.3
PP507063	213	Los Angeles County	2023-09-04	E.3
PQ213331	214	Los Angeles County	2024-07-24	E.1.1
OP539906	215	Los Angeles County	2022-09-12	B.1
OP615256	216	Los Angeles County	2022-07-29	B.1
OP890542	216	Los Angeles County	2022-09-28	B.1
OP615268	217	Los Angeles County	2022-07-20	B.1
OP722515	217	Los Angeles County	2022-07-13	B.1
OP680512	218	Los Angeles County	2022-07-12	B.1
OP442550	219	Los Angeles County	2022-07-13	B.1
OP748947	220	Los Angeles County	2022-09-23	B.1
OP722504	221	Los Angeles County	2022-07-18	B.1
OP615278	222	Los Angeles County	2022-07-27	B.1
OP920698	223	Los Angeles County	2022-11-02	B.1
OP722498	224	Los Angeles County	2022-07-20	B.1
OP722510	225	Los Angeles County	2022-07-20	B.1
OP920697	226	Los Angeles County	2022-11-05	B.1
OP440568	227	Los Angeles County	2022-07-17	B.1
OP539896	228	Los Angeles County	2022-09-01	B.1
OP440589	229	Los Angeles County	2022-07-27	B.1
OP442569	230	Los Angeles County	2022-07-29	B.1
OP539899	230	Los Angeles County	2022-08-30	B.1
OP920692	231	Los Angeles County	2022-10-16	B.1
OQ330973	232	Los Angeles County	2022-12-23	B.1
OP920693	233	Los Angeles County	2022-10-16	B.1
OQ503801	233	Los Angeles County	2022-09-15	B.1
OP890525	233	Los Angeles County	2022-10-27	B.1
OP920695	233	Los Angeles County	2022-11-08	B.1
OQ503788	233	Los Angeles County	2022-10-14	B.1
OP539931	234	Los Angeles County	2022-09-02	B.1
OP442544	235	Los Angeles County	2022-08-17	B.1.2
OP539926	236	Los Angeles County	2022-08-25	B.1
OP440540	236	Los Angeles County	2022-07-26	B.1
OP722499	237	Los Angeles County	2022-07-18	B.1.2
OQ330997	238	Los Angeles County	2022-12-14	B.1.2
OP539916	239	Los Angeles County	2022-09-09	B.1.2
OP615273	240	Los Angeles County	2022-07-19	B.1.2
OP722500	241	Los Angeles County	2022-07-18	B.1.2
OP680486	242	Los Angeles County	2022-07-14	B.1.2
OP440535	243	Los Angeles County	2022-07-28	B.1.2
OP748951	244	Los Angeles County	2022-09-07	B.1.2
OP580597	245	Los Angeles County	2022-09-22	B.1.2
OP920680	246	Los Angeles County	2022-10-26	B.1.2
OQ330996	247	Los Angeles County	2022-12-12	B.1.2
OP440543	248	Los Angeles County	2022-07-25	B.1.2
OP440570	248	Los Angeles County	2022-07-17	B.1.2
OP539927	248	Los Angeles County	2022-08-29	B.1.2
OP890537	248	Los Angeles County	2022-09-29	B.1.2
OP539929	248	Los Angeles County	2022-08-30	B.1.2
OP722496	248	Los Angeles County	2022-07-20	B.1.2

## Sheet: Fig3b
date	Empirical # of diagnosed cases
7/3/22 - 7/9/22	64
7/10/22 - 7/16/22	125
7/17/22 - 7/23/22	185
7/24/22 - 7/30/22	221
7/31/22 - 8/6/22	264
8/7/22 - 8/13/22	261
8/14/22 - 8/20/22	253
8/21/22 - 8/27/22	188
8/28/22 - 9/3/22	149
9/4/22 - 9/10/22	126
9/11/22 - 9/17/22	100
9/18/22 - 9/24/22	54
9/25/22 - 10/1/22	43
10/2/22 - 10/8/22	35
10/9/22 - 10/15/22	27
10/16/22 - 10/22/22	23
10/23/22 - 10/29/22	17
10/30/22 - 11/5/22	12
11/6/22 - 11/12/22	8
11/13/22 - 11/19/22	7
11/20/22 - 11/26/22	4
11/27/22 - 12/3/22	14
12/4/22 - 12/10/22	5
12/11/22 - 12/17/22	6
12/18/22 - 12/24/22	2
12/25/22 - 12/31/22	4
1/1/23 - 1/7/23	2
1/8/23 - 1/14/23	3
1/15/23 - 1/21/23	1
1/22/23 - 1/28/23	3
1/29/23 - 2/4/23	0
2/5/23 - 2/11/23	1
2/12/23 - 2/18/23	0
2/19/23 - 2/25/23	2
2/26/23 - 3/4/23	0
3/5/23 - 3/11/23	1
3/12/23 - 3/18/23	0
3/19/23 - 3/25/23	0
3/26/23 - 4/1/23	0
4/2/23 - 4/8/23	0
4/9/23 - 4/15/23	3
4/16/23 - 4/22/23	0
4/23/23 - 4/29/23	0
4/30/23 - 5/6/23	1
5/7/23 - 5/13/23	0
5/14/23 - 5/20/23	0
5/21/23 - 5/27/23	3
5/28/23 - 6/3/23	0
6/4/23 - 6/10/23	4
6/11/23 - 6/17/23	8
6/18/23 - 6/24/23	4
6/25/23 - 7/1/23	8
7/2/23 - 7/8/23	2
7/9/23 - 7/15/23	3
7/16/23 - 7/22/23	3
7/23/23 - 7/29/23	7
7/30/23 - 8/5/23	7
8/6/23 - 8/12/23	4
8/13/23 - 8/19/23	3
8/20/23 - 8/26/23	2
8/27/23 - 9/2/23	2
9/3/23 - 9/9/23	0
9/10/23 - 9/16/23	2
9/17/23 - 9/23/23	2
9/24/23 - 9/30/23	1
10/1/23 - 10/7/23	3
10/8/23 - 10/14/23	4
10/15/23 - 10/21/23	5
10/22/23 - 10/28/23	1
10/29/23 - 11/4/23	2
11/5/23 - 11/11/23	1
11/12/23 - 11/18/23	4
11/19/23 - 11/25/23	2
11/26/23 - 12/2/23	0
12/3/23 - 12/9/23	5
12/10/23 - 12/16/23	0
12/17/23 - 12/23/23	5
12/24/23 - 12/30/23	2
12/31/23 - 1/6/24	6
1/7/24 - 1/13/24	3
1/14/24 - 1/20/24	6
1/21/24 - 1/27/24	0
1/28/24 - 2/3/24	5
2/4/24 - 2/10/24	1
2/11/24 - 2/17/24	2
2/18/24 - 2/24/24	1
2/25/24 - 3/2/24	2
3/3/24 - 3/9/24	0
3/10/24 - 3/16/24	0
3/17/24 - 3/23/24	0
3/24/24 - 3/30/24	2
3/31/24 - 4/6/24	1
4/7/24 - 4/13/24	1
4/14/24 - 4/20/24	4
4/21/24 - 4/27/24	1
4/28/24 - 5/4/24	0
5/5/24 - 5/11/24	0
5/12/24 - 5/18/24	3
5/19/24 - 5/25/24	5
5/26/24 - 6/1/24	4
6/2/24 - 6/8/24	5
6/9/24 - 6/15/24	6
6/16/24 - 6/22/24	4
6/23/24 - 6/29/24	4
6/30/24 - 7/6/24	3
7/7/24 - 7/13/24	3
7/14/24 - 7/20/24	7
7/21/24 - 7/27/24	6
7/28/24 - 8/3/24	7
8/4/24 - 8/10/24	5
8/11/24 - 8/17/24	6
8/18/24 - 8/24/24	10

## Sheet: Fig5ace
week	Empirical
0	0
1	0
2	0
3	0
4	3
5	0
6	0
7	1
8	0
9	0
10	3
11	0
12	4
13	8
14	4
15	8
16	2
17	3
18	3
19	7
20	7
21	4
22	3
23	2
24	2
25	0
26	2
27	2
28	1
29	3
30	4
31	5
32	1
33	2
34	1
35	4
36	2
37	0
38	5
39	0
40	5
41	2
42	6
43	3
44	6
45	0
46	5
47	1
48	2
49	1
50	2
51	0
52	0
53	0
54	2
55	1
56	1
57	4
58	1
59	0
60	0
61	3
62	5
63	4
64	5
65	6
66	4
67	4
68	3
69	3
70	7
71	6
72	7
73	5
74	6
75	10
76	9
77	2
78	NA
79	NA
80	NA
81	NA
82	NA
83	NA
84	NA
85	NA
